# Supplementary material for: A novel proneural function of Asense is integrated with the sequential actions of Delta-Notch, L’sc and Su(H) to promote the neuroepithelial to neuroblast transition
Source: PLoS Genet. 2023 Oct 23;19(10):e1010991. doi: 10.1371/journal.pgen.1010991 (PMC10621995; doi:10.1371/journal.pgen.1010991)
Supplement: S1 Data — Excel file containing the numerical data and summary statistics used to generate the graphs displayed in the corresponding figures. The data is organized in independent spreadsheets for each figure graph, as indicated. (XLSX) [file pgen.1010991.s009.xlsx]

## Sheet: Fig 2I
Fig 2I	Number of Mira/DECad double labeled cells per OL
Genotype	wt	ase1	c820 Gal4	c820> aseRNAi
	2	4	1	5
	1	4	1	11
	1	5	3	4
	2	6	3	8
	2	7	3	6
	3	7
	5	7
	3	5
	3	6
	5	7
	3	5
	1	5
	0	10
		3
		7
		7
Mean	2.38462	5.9375	2.2	6.8
Std Dev	1.50214	1.69189	1.09545	2.77489
P value	<0,001		0.012
Mann-Whitney Rank Sum Test				Statistically significant difference between the groups

## Sheet: Fig 5N
Fig 5N		Ase immunolabeling Intensity
		Ase Peak Cell	NB (mean)	NB/Ase peak
AseGal4 (Control)	Brain1	2349013	960403	0.408854		Control	NB/Ase peak mean	0.481106
		1778601	934441	0.52538			Std Dev	0.137345
		1643441	742155	0.451586
		2028176	636984	0.314068		ase>DlDN	NB/Ase peak mean	0.680172
		1366937	632483	0.462701			Std Dev	0.189728
		1862783	492172	0.264213
		1448863	357818	0.246964		statistically significant difference between the two groups
		2182581	1440485	0.659992		Student t-test	P value	3.55953e-09
		2198843	1067531	0.485497
		2379953	1.07533e+06	0.451829
		2161250	1115057	0.515932
	Brain2	1907183	826006	0.433103
		1224982	975075	0.795991
		1306718	560771	0.429145
		1435443	719677	0.501362
		1439918	635341	0.441234
		1259063	820643	0.651789
		1821528	887973	0.487488
		1229332	464318	0.377699
		1306420	456222	0.349216
		1327426	784928	0.591316
		1090562	504282	0.667383
		801143	663931	0.82873
		1294298	543448	0.419879
		983366	358072	0.364129
	Brain3	1797410	1.19956e+06	0.667383
		1717130	734114	0.427524
		2115434	1.14515e+06	0.541332
		2168300	1.00506e+06	0.463525
		2002488	996137	0.49745
		1842736	835445	0.453372
		1560065	623936	0.399942
		1415590	761205	0.53773
		887978	545272	0.614061
		1419072	608785	0.429002
		1192960	751476	0.667383
		1663932	568920	0.341913
		1143311	382118	0.334221
		1495462	393020	0.262809
asegal4 UAS Dl-DN	Brain1	2808576	2.27128e+06	0.808693
		2333030	1897552	0.813342
		2371758	1795172	0.756895
		2478514	1.92034e+06	0.774795
		2086130	1.52999e+06	0.733412
		2449385	1.38096e+06	0.563797
		1797543	1.63899e+06	0.911797
		2805831	1.48281e+06	0.528474
		3114127	2059119	0.661219
		3049609	1482436	0.486107
		2859111	2.31355e+06	0.809186
		2732818	2471882	0.904518
		2929319	2.17718e+06	0.743238
	Brain2	1536367	845352	0.550228
		1623595	1054823	0.649684
		1434133	1.33491e+06	0.930815
		1711350	1.14399e+06	0.668475
		2027533	1.58166e+06	0.780092
		1545035	1007776	0.652267
		1612663	834346	0.517372
		1241794	836012	0.673229
		1163723	796169	0.684157
		856120	643024	0.751091
		773206	349892	0.452521
		974941	668181	0.685355
	Brain3	2425708	1.21365e+06	0.50033
		1014122	1413618	1.39393
		1901904	1.1641e+06	0.612072
		1160406	1.19599e+06	1.03066
		1670816	1.15428e+06	0.690849
		1177923	829171	0.703927
		1078807	1091155	1.01145
		1176588	848648	0.721279
		2072767	1.04837e+06	0.505784
		858473	1008514	1.17478
		2231291	961339	0.430844
		877512	829454	0.945233
	Brain4	3300660	1.93072e+06	0.584948
		3147166	1.87677e+06	0.596335
		2875646	2.49404e+06	0.867296
		2489787	2494260	1.0018
		2324047	1914545	0.823798
		1706592	1615252	0.946478
		2501844	1765871	0.705828
		2822963	2022944	0.716603
		3154565	1.63254e+06	0.517518
		2185074	1.13338e+06	0.518694
		2685909	2.07521e+06	0.772629
		2394705	1365717	0.570307
		2837365	1.07864e+06	0.380157
		1957947	1.09931e+06	0.561463
	Brain5	2805206	1.92641e+06	0.686728
		3020653	1.80206e+06	0.596579
		3162432	1911886	0.604562
		2113110	1.58748e+06	0.751254
		2901027	2002200	0.690169
		3122670	1.75385e+06	0.56165
		3093899	2.0163e+06	0.651702
		3136053	2.28644e+06	0.729083
		3498895	1911519	0.546321
		2580712	1959492	0.759283
		2857179	1.56866e+06	0.549025
		3203298	1.70046e+06	0.530846
		2380373	1.06834e+06	0.448812
		2977692	1.17814e+06	0.395655
	Brain6	2524574	754879	0.299012
		2072555	1777604	0.857687
		1506260	1019223	0.676658
		2485667	1.55396e+06	0.625168
		2312476	1.32304e+06	0.572133
		1456166	1.03226e+06	0.708892
		1944340	1454087	0.747856
		2124433	1.01067e+06	0.475735
		1302616	1191270	0.914521
		1265516	692843	0.547479
		895387	299883	0.33492
		1182443	677427	0.572905
		1260077	558256	0.443033

## Sheet: Fig 7C
Fig 7C	Determination of # of Ase peak cells in c820>Su(H) compared to control
	Control	Control	Control	c820>Su(H)	c820>Su(H)	c820>Su(H)
	OL sample #	# Ase peak cells in 40 µm	# Ase peak cells in 20 µm	OL sample #	# Ase peak cells in 40 µm	# Ase peak cells in 20 µm
	1	11	5.5	1	1	0.5
	2	10	5	2	4	2
	3	10	5	3	0	0
	4	11	5.5	4	2	1
	5	11	5.5	5	0	0
	6	7	3.5	6	2	1
	7	10	5	7	3	1.5
	8	7	3.5	8	3	1.5
	9	9	4.5	9	5	2.5
	10	9	4.5	10	3	1.5
Mean			4750			1150
Std Dev			0.755			0.818
SEM			0.239			0.259
	Student t-test	statistically significant difference between the two groups (P = <0.001).

## Sheet: S2E Fig
S2E Fig	Average intensity of L'sc inmunolabeled cells
	c855a>L’sc	Endogeneous L'sc	Induced L'sc	Induced/Endogenous
	Brain1	1.61235e+06	1.11197e+06	0.689657
		519512	1.05284e+06	2.02659
	Brain2	1.13074e+06	1.30611e+06	1.15509
		1089653	905216	0.830738
	Brain3	994406	708594	0.71258
	Brain4	1.14339e+06	699922	0.612148
	Brain5	1.22867e+06	753753	0.613472
	Brain6	973784	1.37053e+06	1.40743
	Brain7	1.18988e+06	1.5467e+06	1.29988
		1.00165e+06	1.18191e+06	1.17997
			Mean	1.05275
			Std Dev	0.45287

## Sheet: S3C Fig
S3C Fig	Determination of # of Ase peak cells in c820>Ase RNAi compared to control (c80Gal4)
Control	Control	c820>Ase RNAi	c820>Ase RNAi
OL Sample #	# Ase peak cells	OL Sample #	# Ase peak cells
1	7	1	1
2	5	2	0
3	4	3	0
4	7	4	0
5	7	5	2
6	6	6	1
7	7	7	0
8	8	8	0
9	7	9	0
10	6	10	0
11	5	11	0
12	6	12	0
13	6	13	0
Mean	6.231		0.308
Std Dev	1.092		0.63
Std. Error	0.303		0.175
Mann-Whitney Rank Sum Test		P = <0.001	statistically significant difference between the two groups

## Sheet: S3D Fig
S3D Fig	Determination of number of Mira/DECad double labeled cells in c820>Ase RNAi compared to control (c80Gal4)
Control	# DECad+/Mira+ cells	c820>Ase RNAi	# DECad+/Mira+ cells
OL Sample #	Control	OL Sample #	c820>Ase RNAi
1	1	1	6
2	1	2	8
3	1	3	6
4	1	4	10
5	1	5	8
6	1	6	10
7	0	7	9
8	2	8	9
9	0	9	8
10	2	10	8
11	0	11	7
12	1	12	6
13	1	13	8
Mean	0.923		7.923
Std Dev	0.641		1.382
Std. Error	0.178		0.383
Statistically significant difference between the two groups
Mann-Whitney Rank Sum Test		P = <0.001

## Sheet: S5E-Fig 
S5E-Fig		Determination of the # of Ase peak cells in c855>DlDN compared to control
	Control	Control	Control	Control	c855>DlDN	c855>DlDN	c855>DlDN	c855>DlDN
	OL sample #	Z axis scan ( µm)	# Ase peak cells	# Ase peak cells in 20 µm	OL sample #	Z axis scan ( µm)	# Ase peak cells	# Ase peak cells in 20 µm
	1	38	8	4.2	1	32	3	1.9
	2	40	11	5.5	2	28	3	2.1
	3	36	8	4.4	3	28	3	2.1
	4	32	7	4.4	4	28	3	2.1
	5	36	6	3.3	5	28	2	1.4
	6	24	4	3.3	6	20	2	2
Mean				4.183				1.933
Std Dev				0.823				0.273
Std. Error				0.336				0.112
				Mann-Whitney Rank Sum Test (P = 0.002)
				statistically significant difference between the two groups
